# Supplementary material for: Climate-induced phenology shifts linked to range expansions in species with multiple reproductive cycles per year
Source: Nat Commun. 2019 Oct 24;10:4455. doi: 10.1038/s41467-019-12479-w (PMC6813360; doi:10.1038/s41467-019-12479-w)
Supplement: Supplementary file 4 — Supplementary Data 1 [file 41467_2019_12479_MOESM4_ESM.csv]

SCI_NAME	COMMON_NAME	DATA	TAXON	VOLTINISM	STRICT_VOLTINISM	CLASS	SCHEDULE41	NORTHERLY	SITES	SITE.YEARS	RECORDS	INDIVIDUALS	RECORDED.HECTADS	HECTAD.RECORDS	PHENO.SLOPE	PHENO.SE	PHENO.CHI	PHENO.P	ABUND.SLOPE	ABUND.SE	ABUND.CHI	ABUND.P	MARGIN.SLOPE	MARGIN.SE	MARGIN.CHI	MARGIN.P	DISTRIB.SLOPE	DISTRIB.SE	DISTRIB.CHI	DISTRIB.P
Polyommatus coridon	Chalk Hill Blue	BMS	Butterfly	1	0	HS	N	FALSE	16	290	2165	150321	315	2632	0.16	0.09	3.61	0.0575	-0.0392	0.0093	17.4	0	2.11	0.53	15.56	9.00E-04	0.04	0.46	0.01	0.9352
Erynnis tages	Dingy Skipper	BMS	Butterfly	1	0	HS	Y	FALSE	8	136	802	6438	750	6649	0.29	0.15	3.7	0.0544	0.021	0.0075	7.62	0.0058	5.67	1.72	10.82	0.0041	1.59	0.43	13.59	0.0017
Gonepteryx rhamni	Brimstone	BMS	Butterfly	1	0	WC	N	FALSE	5	77	1132	6982	1294	17807	-0.26	0.34	0.59	0.4441	-0.006	0.01	0.35	0.5548	1.62	0.51	10.17	0.0051	0.62	0.27	5.14	0.0359
Pyrgus malvae	Grizzled Skipper	BMS	Butterfly	1	0	HS	Y	FALSE	4	66	408	2066	473	4210	0.5	0.25	3.83	0.0505	-0.0011	0.0117	0.01	0.9266	-0.75	0.44	2.92	0.1049	-0.53	0.42	1.57	0.2256
Boloria euphrosyne	Pearl-bordered Fritillary	BMS	Butterfly	1	0	HS	Y	TRUE	4	64	370	5000	253	1529	0.31	0.23	1.85	0.1741	-0.0619	0.0177	11.52	7.00E-04	3.26	1.16	7.97	0.0113	-1.29	0.86	2.26	0.15
Plebejus argus	Silver-studded Blue	BMS	Butterfly	1	0	HS	Y	FALSE	4	65	539	8989	125	1205	0.25	0.32	0.59	0.4434	-0.0547	0.0152	12.15	5.00E-04	-1.83	0.68	7.3	0.0146	-0.19	0.24	0.67	0.4221
Limenitis camilla	White Admiral	BMS	Butterfly	1	0	HS	Y	FALSE	3	55	358	3362	567	4587	0.61	0.18	10.9	0.001	-0.0393	0.0127	9	0.0027	0.14	0.48	0.08	0.7791	1.15	0.65	3.13	0.094
Maniola jurtina	Meadow Brown	BMS	Butterfly	1	1	WC	N	TRUE	104	1931	20453	956440	1639	27893	0.29	0.05	28.78	0	-0.02	0.0021	84.51	0	0.42	0.42	1	0.331	0.23	0.12	3.46	0.0792
Pyronia tithonus	Gatekeeper	BMS	Butterfly	1	1	WC	N	FALSE	80	1450	9734	269488	1286	20788	0.04	0.04	1.22	0.2686	-0.0409	0.0027	207.83	0	0.76	0.26	8.21	0.0103	0.25	0.16	2.53	0.1292
Aphantopus hyperantus	Ringlet	BMS	Butterfly	1	1	WC	N	TRUE	53	950	6069	229572	1558	21380	0.22	0.04	34.35	0	0.0238	0.0033	50.83	0	7.09	0.52	186.61	0	2.39	0.24	96.33	0
Ochlodes faunus	Large Skipper	BMS	Butterfly	1	1	WC	N	FALSE	37	649	4469	37679	1395	19358	0.13	0.06	4.98	0.0256	-0.0051	0.0042	1.45	0.2279	1.57	0.44	12.62	0.0023	0.23	0.27	0.73	0.4046
Melanargia galathea	Marbled White	BMS	Butterfly	1	1	WC	N	FALSE	28	497	3067	98386	846	9260	0.25	0.05	22.47	0	-0.0184	0.0045	16.22	1.00E-04	1.17	0.44	7.04	0.0162	1.32	0.37	12.74	0.0022
Anthocharis cardamines	Orange-tip	BMS	Butterfly	1	1	WC	N	TRUE	13	212	1216	5587	1619	24529	0.52	0.11	20.33	0	0.0186	0.0056	10.79	0.001	0.44	0.33	1.71	0.208	0.46	0.28	2.77	0.1135
Thymelicus sylvestris	Small Skipper	BMS	Butterfly	1	1	WC	N	FALSE	13	219	1329	16942	1378	19486	0.19	0.11	3.18	0.0746	-0.0332	0.0083	15.36	1.00E-04	4.94	0.28	303.86	0	-0.1	0.24	0.17	0.684
Argynnis paphia	Silver-washed Fritillary	BMS	Butterfly	1	1	HS	N	FALSE	12	217	1653	23458	796	6157	0.09	0.13	0.48	0.489	0.03	0.0063	21.74	0	1.14	1.11	1.07	0.3143	4.48	0.93	23.37	1.00E-04
Argynnis aglaja	Dark Green Fritillary	BMS	Butterfly	1	1	HS	N	TRUE	8	134	880	15768	1055	6569	0.46	0.13	12.16	5.00E-04	0.0353	0.0134	6.85	0.0089	-0.82	0.43	3.62	0.0731	1.47	0.61	5.71	0.028
Argynnis adippe	High Brown Fritillary	BMS	Butterfly	1	1	HS	Y	FALSE	5	91	675	9624	64	381	0.2	0.16	1.63	0.2015	-0.052	0.0126	15.35	1.00E-04	-7.46	2.11	12.51	0.0024	-2.88	0.72	16.15	8.00E-04
Hipparchia semele	Grayling	BMS	Butterfly	1	1	HS	Y	TRUE	4	68	560	26198	613	4241	0.12	0.18	0.46	0.4965	0.0199	0.0142	1.95	0.1626	-0.08	0.66	0.02	0.9005	-0.82	0.29	8.15	0.0105
Polyommatus icarus	Common Blue	BMS	Butterfly	2	0	WC	N	TRUE	59	1061	11974	150411	1637	23931	0.37	0.1	14.28	2.00E-04	-0.0057	0.0038	2.25	0.1333	0.53	0.67	0.62	0.4399	0.28	0.29	0.93	0.347
Aricia agestis	Brown Argus	BMS	Butterfly	2	0	WC	N	FALSE	15	266	2653	21912	938	9304	-0.29	0.25	1.35	0.2445	-0.0169	0.0073	5.28	0.0215	5.75	0.71	66.11	0	1.89	0.77	6.03	0.0244
Cupido minimus	Small Blue	BMS	Butterfly	2	0	HS	Y	TRUE	3	45	322	2025	350	2609	0.46	0.19	6.04	0.014	0.0378	0.0219	3.07	0.0797	7.44	2.25	10.9	0.004	1.28	0.45	8.15	0.0105
Pieris brassicae	Large White	BMS	Butterfly	2	1	WC	N	TRUE	62	1065	11198	55593	1624	26370	0.51	0.19	6.93	0.0085	0.0046	0.0037	1.54	0.2148	1	1.06	0.89	0.357	0.3	0.16	3.67	0.0714
Pieris rapae	Small White	BMS	Butterfly	2	1	WC	N	TRUE	59	995	11360	88924	1613	25982	0.42	0.22	3.62	0.057	-0.015	0.0041	13.4	3.00E-04	-0.71	0.95	0.56	0.4648	0.27	0.17	2.54	0.1282
Pieris napi	Green-veined White	BMS	Butterfly	2	1	WC	N	TRUE	58	1006	13379	110029	1639	28255	0.08	0.12	0.43	0.5136	-0.0077	0.0034	5.02	0.025	1.48	0.63	5.57	0.0298	0.44	0.16	7.81	0.012
Coenonympha pamphilus	Small Heath	BMS	Butterfly	2	1	WC	Y	TRUE	38	682	8822	109509	1577	18739	0.41	0.09	20.88	0	-0.0152	0.0047	10.43	0.0012	0.26	0.34	0.57	0.459	-0.05	0.37	0.02	0.8968
Pararge aegeria	Speckled Wood	BMS	Butterfly	2	1	WC	N	TRUE	30	511	8750	72657	1503	23057	0.35	0.25	1.98	0.1593	0.0167	0.0038	19.18	0	1.56	0.44	12.62	0.0023	2.21	0.18	148.95	0
Lasiommata megera	Wall	BMS	Butterfly	2	1	WC	Y	FALSE	9	156	1246	7765	1300	12386	-0.19	0.25	0.61	0.4334	-0.027	0.0098	7.46	0.0063	4.51	0.39	137.33	0	-1.97	0.3	43.22	0
Polyommatus bellargus	Adonis Blue	BMS	Butterfly	2	1	HS	N	FALSE	8	142	1469	49035	152	1525	0.2	0.13	2.51	0.1129	4.00E-04	0.0118	0	0.9728	1.23	0.41	8.85	0.0081	2.5	0.61	16.93	7.00E-04
Lycaena phlaeas	Small Copper	BMS	Butterfly	2	1	WC	N	TRUE	8	133	1572	9921	1609	22099	0.06	0.48	0.02	0.9007	-0.0334	0.0083	15.25	1.00E-04	0.02	0.51	0	0.9763	0.35	0.43	0.64	0.4337
Idaea aversata	Riband Wave	RIS	Moth	1	0	WC	N	TRUE	25	457	9640	26494	473	7947	0.32	0.09	11.67	6.00E-04	-0.0044	0.0046	0.91	0.3396	2	0.8	6.18	0.023	2.2	0.33	44.99	0
Apamea monoglypha	Dark Arches	RIS	Moth	1	0	WC	N	TRUE	20	354	5382	10985	475	8062	0.09	0.08	1.28	0.2585	-0.0163	0.0067	5.83	0.0158	-0.99	0.63	2.48	0.1327	1.96	0.29	44.49	0
Noctua pronuba	Large Yellow Underwing	RIS	Moth	1	0	WC	N	TRUE	20	366	7625	19727	475	8302	0.18	0.21	0.7	0.4022	-0.0193	0.0068	8	0.0047	-1.69	0.53	10.29	0.0049	1.6	0.28	32.84	0
Eupithecia vulgata	Common Pug	RIS	Moth	1	0	WC	N	TRUE	16	279	4685	11694	474	6421	0.36	0.13	8.1	0.0044	0.0076	0.0066	1.31	0.2526	3.09	1.06	8.44	0.0094	4.62	0.51	81.58	0
Mythimna impura	Smoky Wainscot	RIS	Moth	1	0	WC	N	TRUE	16	283	4773	14137	475	7521	0.31	0.1	9.02	0.0027	-0.0052	0.0078	0.43	0.5105	0.77	0.69	1.25	0.2775	1.98	0.39	25.1	1.00E-04
Alcis repandata	Mottled Beauty	RIS	Moth	1	0	WC	N	TRUE	13	233	3612	9419	471	6926	0.48	0.1	23.35	0	-0.0053	0.0073	0.54	0.4636	1.51	0.46	10.94	0.0039	2.57	0.39	44.29	0
Caradrina morpheus	Mottled Rustic	RIS	Moth	1	0	WC	Y	FALSE	4	71	1159	2481	449	5800	0.53	0.22	5.14	0.0234	-0.0882	0.0137	32.62	0	2.46	1.32	3.47	0.079	3.8	0.43	79.62	0
Chloroclysta miata	Autumn Green Carpet	RIS	Moth	1	0	WC	N	TRUE	3	51	565	937	150	860	0.62	1.93	0.08	0.7763	-0.0181	0.0139	1.77	0.1838	-2.14	0.89	5.78	0.0271	0.81	0.63	1.67	0.2129
Noctua comes	Lesser Yellow Underwing	RIS	Moth	1	0	WC	N	TRUE	3	57	860	1688	475	7569	-0.19	0.11	3.09	0.0787	-0.0082	0.011	0.56	0.4554	2.18	1.02	4.61	0.0457	2.84	0.42	45.37	0
Orthosia gothica	Hebrew Character	RIS	Moth	1	1	WC	N	TRUE	24	431	11064	42561	475	7449	0.44	0.09	22.5	0	-5.00E-04	0.005	0.01	0.9206	0.09	0.9	0.01	0.9249	3.31	0.48	46.61	0
Mesapamea secalis	Common Rustic	RIS	Moth	1	1	WC	N	TRUE	21	381	5828	33876	369	3004	0.08	0.09	0.8	0.3712	-0.0048	0.0065	0.55	0.4563	-3.12	1.52	4.21	0.055	0.8	0.51	2.48	0.1331
Eilema lurideola	Common Footman	RIS	Moth	1	1	WC	N	TRUE	19	343	6491	45565	454	7114	0.15	0.09	2.86	0.0906	-0.0021	0.0069	0.09	0.7643	1.46	1.2	1.48	0.2402	3.04	0.38	62.77	0
Xanthorhoe montanata	Silver-ground Carpet	RIS	Moth	1	1	WC	N	TRUE	19	355	7616	24961	474	6802	0.39	0.08	24.38	0	0.0026	0.0055	0.23	0.6337	-0.91	0.6	2.32	0.145	3.03	0.44	47.46	0
Xestia xanthographa	Square-spot Rustic	RIS	Moth	1	1	WC	N	TRUE	19	350	7601	32309	475	7426	-0.12	0.07	3.13	0.0769	0.0144	0.0071	4.09	0.0431	-1.57	0.64	6.01	0.0247	2.93	0.48	37.52	0
Luperina testacea	Flounced Rustic	RIS	Moth	1	1	WC	N	TRUE	18	321	6299	19495	470	6641	-0.43	0.07	35.24	0	-0.0402	0.0067	34.45	0	0.65	1.63	0.16	0.6943	3.42	0.48	51.78	0
Gandaritis pyraliata	Barred Straw	RIS	Moth	1	1	WC	N	TRUE	15	271	3629	8907	472	5948	0.39	0.08	22.1	0	0.0157	0.0064	6.01	0.0142	2.53	0.92	7.5	0.0135	3.05	0.46	43.82	0
Idaea dimidiata	Single-dotted Wave	RIS	Moth	1	1	WC	N	FALSE	15	270	4510	8862	449	6662	0.03	0.09	0.14	0.7063	0.0083	0.0066	1.56	0.212	2.51	1.1	5.14	0.0359	3.6	0.47	59.11	0
Spilosoma lubricipeda	White Ermine	RIS	Moth	1	1	WC	Y	TRUE	15	275	4667	10901	474	6999	0.25	0.09	7.6	0.0058	0.0142	0.0065	4.81	0.0283	5	0.85	34.58	0	4.11	0.65	39.74	0
Omphaloscelis lunosa	Lunar Underwing	RIS	Moth	1	1	WC	N	FALSE	14	260	4080	18115	452	5884	-0.14	0.04	10.23	0.0014	-0.0059	0.0084	0.5	0.4798	-0.37	2.19	0.03	0.867	4.69	0.85	30.5	0
Spilosoma lutea	Buff Ermine	RIS	Moth	1	1	WC	Y	FALSE	12	213	3572	9016	456	7043	0.06	0.13	0.21	0.6474	0.0065	0.0072	0.8	0.3719	6.71	1.58	18.1	5.00E-04	3.76	0.48	60.99	0
Lomaspilis marginata	Clouded Border	RIS	Moth	1	1	WC	N	TRUE	12	217	4535	11280	473	7083	0	0.14	0	0.974	-0.0078	0.0079	0.98	0.3219	2.78	1.12	6.14	0.0234	2.54	0.41	38.69	0
Epirrita dilutata	November Moth	RIS	Moth	1	1	WC	N	TRUE	12	212	3654	26276	395	2356	0.03	0.07	0.17	0.6821	-0.0048	0.0078	0.39	0.531	-0.8	0.97	0.68	0.4219	3.34	0.93	13.07	0.002
Diarsia mendica	Ingrailed Clay	RIS	Moth	1	1	WC	N	TRUE	11	198	3454	10025	474	6111	0.23	0.11	4.1	0.043	-0.0278	0.0081	11.46	7.00E-04	-1.2	0.62	3.71	0.0699	3.34	0.43	60.18	0
Oligia fasciuncula	Middle-barred Minor	RIS	Moth	1	1	WC	N	TRUE	11	188	2377	9051	475	6064	0.43	0.12	12.91	3.00E-04	0.0185	0.0108	2.94	0.0863	-1.37	0.55	6.16	0.0232	4.53	0.68	43.96	0
Orthosia cerasi	Common Quaker	RIS	Moth	1	1	WC	N	TRUE	10	185	3589	11754	474	7187	-0.16	0.17	0.92	0.3373	-0.0048	0.0103	0.22	0.6356	3.11	0.45	47.24	0	3.79	0.5	57.73	0
Orthosia cruda	Small Quaker	RIS	Moth	1	1	WC	N	TRUE	10	182	3253	19968	467	6087	-0.07	0.14	0.22	0.6361	0.0299	0.0128	5.4	0.0201	5.32	1.74	9.31	0.0069	6.67	0.82	66.87	0
Perizoma alchemillata	Small Rivulet	RIS	Moth	1	1	WC	N	TRUE	10	169	2045	6400	473	5547	0.46	0.19	5.6	0.018	6.00E-04	0.0095	0	0.9507	3.8	0.95	16.11	8.00E-04	4.5	0.53	71.12	0
Agrochola macilenta	Yellow-line Quaker	RIS	Moth	1	1	WC	N	TRUE	10	173	3940	11179	473	4831	-0.13	0.1	1.61	0.2045	0.0021	0.0104	0.04	0.842	1.55	1.32	1.38	0.2562	6.58	1.14	33.07	0
Colotois pennaria	Feathered Thorn	RIS	Moth	1	1	WC	N	TRUE	9	162	1970	4631	473	5521	0.07	0.11	0.41	0.5241	-0.005	0.0082	0.36	0.5476	1.74	1.27	1.88	0.1872	4.55	0.73	38.69	0
Hydraecia micacea	Rosy Rustic	RIS	Moth	1	1	WC	Y	TRUE	9	155	2253	3600	474	6208	-0.17	0.16	1.12	0.2895	0.0096	0.0083	1.38	0.2405	-1.66	0.45	13.72	0.0016	4.41	0.56	61.38	0
Odontopera bidentata	Scalloped Hazel	RIS	Moth	1	1	WC	N	TRUE	9	156	2366	5512	469	5738	0.21	0.12	3.09	0.0788	0.0074	0.0078	0.9	0.3428	2.78	0.54	26.44	1.00E-04	3.92	0.49	63.69	0
Eupithecia abbreviata	Brindled Pug	RIS	Moth	1	1	WC	N	TRUE	8	135	2039	9512	463	5105	0	0.23	0	0.9993	0.0365	0.0093	14.57	1.00E-04	8.94	1.83	23.83	1.00E-04	7.84	0.94	69.81	0
Rusina ferruginea	Brown Rustic	RIS	Moth	1	1	WC	N	TRUE	8	146	2669	6086	436	4609	0.24	0.1	5.71	0.0169	-0.0144	0.0082	3.04	0.081	2.72	0.8	11.42	0.0033	3.87	0.67	33.79	0
Mesoligia furuncula	Cloaked Minor	RIS	Moth	1	1	WC	N	FALSE	8	143	1818	4303	441	4957	-0.07	0.09	0.66	0.4182	-0.0065	0.0094	0.46	0.496	1.69	1.54	1.2	0.287	3.81	0.43	76.95	0
Eilema griseola	Dingy Footman	RIS	Moth	1	1	WC	N	FALSE	8	139	2803	14814	427	5034	0.13	0.18	0.57	0.4501	0.1074	0.0137	50.65	0	9.13	0.72	159.83	0	13.97	0.55	650.39	0
Xestia triangulum	Double Square-spot	RIS	Moth	1	1	WC	N	TRUE	8	141	2319	4990	475	6946	0.26	0.12	4.94	0.0262	-0.0051	0.0102	0.26	0.6127	3.13	1.23	6.52	0.02	3.25	0.37	78.95	0
Herminia grisealis	Small Fan-foot	RIS	Moth	1	1	WC	N	FALSE	8	143	2352	5736	462	5384	0.24	0.15	2.61	0.1059	0.0022	0.01	0.05	0.8214	8.24	1.78	21.37	2.00E-04	5.97	0.95	39.31	0
Denticucullus pygmina	Small Wainscot	RIS	Moth	1	1	WC	N	TRUE	8	138	1985	4572	434	3164	-0.48	0.15	10.29	0.0013	0.0739	0.008	66.01	0	-1.22	1.02	1.43	0.248	4.88	0.92	28.14	0
Cerapteryx graminis	Antler Moth	RIS	Moth	1	1	WC	N	TRUE	7	131	3192	12932	402	2999	0.41	0.12	10.3	0.0013	0.0271	0.0119	5.08	0.0242	-1.2	0.73	2.71	0.1173	5.43	1.04	27.23	1.00E-04
Chloroclysta citrata	Dark Marbled Carpet	RIS	Moth	1	1	WC	N	TRUE	7	126	2880	17212	336	2035	-0.25	0.21	1.41	0.2348	-0.0138	0.0115	1.44	0.2304	-0.35	0.83	0.18	0.6786	0.71	0.58	1.49	0.2384
Triodia sylvina	Orange Swift	RIS	Moth	1	1	WC	N	TRUE	7	128	1637	3101	456	5254	-0.15	0.11	1.98	0.1597	-0.0108	0.0093	1.37	0.242	2.56	2.12	1.46	0.242	3.13	0.58	28.82	0
Photedes minima	Small Dotted Buff	RIS	Moth	1	1	HS	N	TRUE	7	127	1429	2613	444	3618	0.13	0.12	1.16	0.2819	-0.0046	0.0091	0.26	0.61	-1.14	0.73	2.42	0.1374	1.57	0.65	5.85	0.0264
Orthosia incerta	Clouded Drab	RIS	Moth	1	1	WC	N	TRUE	6	101	1305	3032	475	6910	-0.02	0.17	0.02	0.8909	-0.026	0.0115	5.02	0.0251	5.31	0.87	37.11	0	4.14	0.54	58.12	0
Korscheltellus lupulina	Common Swift	RIS	Moth	1	1	WC	N	FALSE	6	103	1209	2390	449	6023	0.23	0.15	2.38	0.1232	-0.0017	0.0125	0.02	0.9016	3.56	2.01	3.14	0.0933	3.75	0.7	28.48	0
Diarsia brunnea	Purple Clay	RIS	Moth	1	1	WC	N	TRUE	6	110	2328	6686	398	3153	0.26	0.14	3.33	0.0681	-0.0224	0.0095	5.42	0.0199	2.33	0.94	6.1	0.0238	5.87	0.56	111.31	0
Epirrita autumnata	Autumnal Moth	RIS	Moth	1	1	WC	N	TRUE	5	88	1407	4810	230	828	0.06	0.34	0.03	0.874	0.0185	0.0113	2.7	0.1006	1.61	3.06	0.28	0.6055	1.15	0.93	1.51	0.2352
Agrochola lychnidis	Beaded Chestnut	RIS	Moth	1	1	WC	Y	FALSE	5	82	1063	2519	415	4427	-0.15	0.13	1.31	0.2523	-0.0286	0.0149	3.82	0.0507	0.93	0.62	2.27	0.1494	4.56	0.85	28.76	0
Xestia baja	Dotted Clay	RIS	Moth	1	1	WC	N	TRUE	5	91	1446	3220	320	2543	0.06	0.11	0.35	0.5518	0.0139	0.0104	1.81	0.1784	3.49	1.04	11.27	0.0035	2.88	0.6	23.23	1.00E-04
Alsophila aescularia	March Moth	RIS	Moth	1	1	WC	N	TRUE	5	94	1074	3788	463	5252	-0.11	0.42	0.07	0.7949	-0.0136	0.0106	1.63	0.2018	1.67	1.17	2.04	0.1702	4.25	0.85	24.89	1.00E-04
Colostygia multistrigaria	Mottled Grey	RIS	Moth	1	1	WC	N	TRUE	5	88	1003	2866	255	1386	0.24	0.22	1.13	0.2874	0.0166	0.0121	1.86	0.1723	1.12	0.58	3.7	0.0704	2.64	0.86	9.49	0.0064
Epirrita christyi	Pale November Moth	RIS	Moth	1	1	WC	N	FALSE	5	90	1339	7419	207	701	-0.09	0.08	1.32	0.251	0.0104	0.0115	0.81	0.3669	9.33	2.91	10.31	0.0048	2.95	0.87	11.5	0.0033
Crocallis elinguaria	Scalloped Oak	RIS	Moth	1	1	WC	N	TRUE	5	95	1036	2448	471	7232	0.39	0.1	13.98	2.00E-04	-0.0082	0.0098	0.7	0.4036	1.69	0.65	6.71	0.0185	2.92	0.41	49.65	0
Thalpophila matura	Straw Underwing	RIS	Moth	1	1	WC	N	FALSE	5	92	1127	2937	373	3807	-0.3	0.07	18.36	0	0.0188	0.0159	1.38	0.2394	2.59	0.97	7.16	0.0154	3.67	0.46	62.92	0
Lampropteryx suffumata	Water Carpet	RIS	Moth	1	1	WC	N	TRUE	5	85	1042	2660	419	3229	0.24	0.2	1.38	0.2404	0.0325	0.0135	5.63	0.0176	2.05	0.41	24.68	1.00E-04	4.8	0.9	28.42	0
Ennomos alniaria	Canary-shouldered Thorn	RIS	Moth	1	1	WC	N	TRUE	4	74	1076	1934	469	5839	0.01	0.22	0	0.9757	-0.0196	0.0135	2.13	0.1447	2.2	1.96	1.26	0.2768	3.2	0.69	21.66	2.00E-04
Allophyes oxyacanthae	Green-brindled Crescent	RIS	Moth	1	1	WC	Y	TRUE	4	71	614	992	469	5197	-0.09	0.1	0.79	0.3746	-0.0143	0.0103	1.94	0.164	3.42	1.24	7.6	0.013	6	0.68	77.06	0
Korscheltellus fusconebulosa	Map-winged Swift	RIS	Moth	1	1	WC	N	TRUE	4	67	797	1613	228	1710	0.28	0.13	4.16	0.0413	0.0556	0.0121	18.59	0	-0.8	0.85	0.9	0.3556	3.59	1.04	11.94	0.0028
Eulithis populata	Northern Spinach	RIS	Moth	1	1	HS	N	TRUE	4	69	1453	35101	187	1318	0.46	0.25	3.56	0.0593	-0.0507	0.0152	10.36	0.0013	-2.32	1.05	4.87	0.0406	0.48	0.64	0.55	0.466
Miltochrista miniata	Rosy Footman	RIS	Moth	1	1	HS	N	FALSE	4	67	660	1229	262	2950	-0.43	0.19	4.88	0.0271	0.0559	0.0157	11.65	6.00E-04	0.82	0.24	12.04	0.0027	6.57	0.51	166.54	0
Perizoma flavofasciata	Sandy Carpet	RIS	Moth	1	1	WC	N	TRUE	4	70	801	1262	453	3850	0.5	0.3	2.67	0.1025	0.0262	0.0131	4.04	0.0444	9.79	1.87	27.33	1.00E-04	4.8	0.77	38.77	0
Lycophotia porphyrea	True Lover's Knot	RIS	Moth	1	1	HS	N	TRUE	4	71	1288	3595	401	3931	0.35	0.21	2.75	0.097	-0.0451	0.0171	6.84	0.0089	-1.11	0.68	2.67	0.1198	2.06	0.52	16.01	8.00E-04
Anorthoa munda	Twin-spotted Quaker	RIS	Moth	1	1	WC	N	FALSE	4	71	913	2493	461	5005	-0.09	0.19	0.23	0.6351	0.0176	0.0148	1.39	0.2388	11.23	1.54	53.49	0	10.08	1.38	53.19	0
Euproctis similis	Yellow-tail	RIS	Moth	1	1	WC	N	FALSE	4	70	753	1505	428	5872	-0.09	0.19	0.25	0.6164	0.0252	0.0131	3.65	0.056	2.05	0.77	7.02	0.0163	2.82	0.47	35.91	0
Diarsia dahlii	Barred Chestnut	RIS	Moth	1	1	HS	N	TRUE	3	57	931	4168	109	533	-0.01	0.11	0.01	0.9253	0.0394	0.019	4.17	0.0413	5.58	1.61	12	0.0028	4.82	0.7	47.54	0
Plagodis pulveraria	Barred Umber	RIS	Moth	1	1	HS	N	TRUE	3	55	686	2140	177	879	-0.04	0.22	0.05	0.8148	0.0307	0.0177	3.02	0.0823	6.18	2.07	8.92	0.0079	7.42	1.64	20.49	3.00E-04
Autographa pulchrina	Beautiful Golden Y	RIS	Moth	1	1	WC	N	TRUE	3	50	670	1118	466	4796	0.44	0.18	5.53	0.0187	0.0287	0.0135	4.38	0.0363	-1.56	0.59	7.11	0.0158	2.38	0.65	13.52	0.0017
Hemithea aestivaria	Common Emerald	RIS	Moth	1	1	WC	N	FALSE	3	50	422	744	428	5818	0.53	0.21	6.12	0.0134	0.0086	0.0138	0.34	0.5588	2.68	0.34	62.56	0	3.61	0.42	75.15	0
Alcis jubata	Dotted Carpet	RIS	Moth	1	1	HS	N	TRUE	3	54	879	9056	61	345	0.25	0.29	0.78	0.3786	0.0251	0.0148	2.84	0.0918	12.71	2.64	23.28	1.00E-04	7.2	1.44	25.11	1.00E-04
Idaea fuscovenosa	Dwarf Cream Wave	RIS	Moth	1	1	WC	N	FALSE	3	59	643	1137	298	2938	0.48	0.27	3.17	0.0749	-0.0173	0.0123	1.96	0.1619	1.42	0.49	8.41	0.0095	5.54	0.64	75.82	0
Cybosia mesomella	Four-dotted Footman	RIS	Moth	1	1	HS	N	FALSE	3	55	1066	2661	241	1455	0.07	0.2	0.11	0.7421	-0.0153	0.0123	1.54	0.2152	3.73	2	3.49	0.0782	4.65	1.17	15.93	9.00E-04
Plagodis dolabraria	Scorched Wing	RIS	Moth	1	1	WC	N	FALSE	3	54	786	2118	443	4797	0.1	0.2	0.24	0.6234	-0.0056	0.0179	0.06	0.8029	11.8	2.49	22.55	2.00E-04	6.86	1.16	35.13	0
Earophila badiata	Shoulder Stripe	RIS	Moth	1	1	WC	N	TRUE	3	53	428	642	449	3899	0.09	0.19	0.21	0.6464	0.0067	0.0136	0.25	0.6168	-0.77	1.78	0.19	0.6686	3.14	0.84	13.91	0.0015
Mesotype didymata didymata	Twin-spot Carpet	RIS	Moth	1	1	WC	N	TRUE	3	49	627	3442	376	1903	-0.01	0.23	0	0.9785	-0.0628	0.0238	6.46	0.011	-0.17	1.25	0.02	0.8939	-0.58	0.54	1.15	0.2976
Ochropleura plecta	Flame Shoulder	RIS	Moth	2	0	WC	N	TRUE	19	335	6027	10766	475	7931	0.33	0.18	3.3	0.0693	0.0037	0.0069	0.28	0.5954	1.16	0.73	2.54	0.1284	2.64	0.44	36.63	0
Colostygia pectinataria	Green Carpet	RIS	Moth	2	0	WC	N	TRUE	17	305	6322	13756	474	6924	0.32	0.14	5.04	0.0248	0.0437	0.0067	39.89	0	1.79	0.61	8.57	0.009	5.83	0.69	71.29	0
Agrotis exclamationis	Heart & Dart	RIS	Moth	2	0	WC	N	TRUE	17	287	4665	12371	471	7656	0.37	0.1	12.94	3.00E-04	-0.0618	0.0091	42.86	0	-0.42	1.41	0.09	0.7683	2.09	0.29	51.8	0
Selenia dentaria	Early Thorn	RIS	Moth	2	0	WC	N	TRUE	15	270	5164	10661	473	7121	0.48	0.29	2.81	0.0939	0.0103	0.0055	3.49	0.0619	0.27	0.91	0.09	0.7674	3.31	0.42	61.37	0
Epirrhoe alternata	Common Carpet	RIS	Moth	2	0	WC	N	TRUE	14	253	4723	11421	475	7769	0.5	0.39	1.73	0.189	-0.0084	0.0084	1	0.3173	0.03	0.78	0	0.9691	2.52	0.43	34.39	0
Campaea margaritaria	Light Emerald	RIS	Moth	2	0	WC	N	TRUE	14	255	5141	15677	472	7307	0.54	0.1	24.94	0	0.0033	0.0065	0.25	0.6174	1.87	0.62	9.08	0.0075	3.57	0.46	59.75	0
Cabera pusaria	Common White Wave	RIS	Moth	2	0	WC	N	TRUE	13	239	4990	14839	474	6813	0.24	0.17	2.03	0.1538	-0.0099	0.0067	2.17	0.1412	3.13	0.53	35.45	0	2.78	0.45	38.7	0
Xanthorhoe fluctuata	Garden Carpet	RIS	Moth	2	0	WC	N	TRUE	12	210	3263	4764	475	7373	-0.15	0.42	0.12	0.7255	-0.0332	0.0066	24.11	0	-1.18	0.77	2.35	0.1429	2.74	0.4	46.07	0
Xestia c-nigrum	Setaceous Hebrew Character	RIS	Moth	2	0	WC	N	TRUE	12	220	4686	13883	468	7240	0.73	0.47	2.42	0.1202	0.0215	0.011	3.85	0.0497	-0.93	1.82	0.26	0.618	3.52	0.56	40.27	0
Cabera exanthemata	Common Wave	RIS	Moth	2	0	WC	N	TRUE	10	178	3840	8756	474	6186	0.57	0.24	5.57	0.0182	0.0126	0.0095	1.75	0.1859	3.78	1.01	14.01	0.0015	4.3	0.49	77.23	0
Xanthorhoe spadicearia	Red Twin-spot Carpet	RIS	Moth	2	0	WC	N	TRUE	9	164	2571	4867	415	5040	0.59	0.28	4.52	0.0334	0.0375	0.0091	16.06	1.00E-04	4.32	1.96	4.86	0.0408	5.12	0.52	98.17	0
Peribatodes rhomboidaria	Willow Beauty	RIS	Moth	2	0	WC	N	TRUE	9	154	1869	2592	463	7388	1	0.26	14.35	2.00E-04	-0.0099	0.0069	2.05	0.1524	3.33	1.35	6.1	0.0238	2.63	0.38	48.7	0
Xanthorhoe ferrugata	Dark-barred Twin-spot Carpet	RIS	Moth	2	0	WC	Y	FALSE	6	103	2137	4732	415	3550	1.67	0.5	10.56	0.0012	0.0452	0.011	15.7	1.00E-04	8.69	1.69	26.39	1.00E-04	4	0.78	26.36	1.00E-04
Cosmorhoe ocellata	Purple Bar	RIS	Moth	2	0	WC	N	TRUE	6	102	2089	4461	443	4292	-0.06	0.42	0.02	0.8982	-0.0411	0.0118	11.4	7.00E-04	1.63	0.76	4.62	0.0455	3.2	0.72	19.73	3.00E-04
Idaea trigeminata	Treble Brown Spot	RIS	Moth	2	0	WC	N	FALSE	4	76	1217	3854	275	2999	0.03	0.17	0.04	0.8462	0.0233	0.0121	3.69	0.0547	2.08	0.3	48.5	0	6.73	0.76	79.17	0
Lacanobia oleracea	Bright-line Brown-eye	RIS	Moth	2	0	WC	N	TRUE	3	52	808	1598	474	7440	0.08	0.33	0.06	0.8029	-0.0501	0.0172	8.05	0.0046	2.2	1.84	1.43	0.2477	2.29	0.41	31.22	0
Colocasia coryli	Nut-tree Tussock	RIS	Moth	2	0	WC	N	TRUE	3	51	584	1641	350	4111	-0.21	0.23	0.84	0.3587	-0.0027	0.0136	0.04	0.8499	5.3	1.02	27.14	1.00E-04	6.83	0.75	82.08	0
Opisthograptis luteolata	Brimstone Moth	RIS	Moth	2	1	WC	N	TRUE	22	397	8351	14411	474	8145	0.12	0.25	0.22	0.6358	0.012	0.0047	6.39	0.0114	2.55	0.72	12.75	0.0022	2.01	0.32	38.52	0
Chloroclysta truncata	Common Marbled Carpet	RIS	Moth	2	1	WC	N	TRUE	16	282	6845	18994	474	7626	0.28	0.32	0.79	0.3755	0.0257	0.0075	11.69	6.00E-04	1.49	0.47	9.9	0.0056	3.05	0.48	41.25	0
Xanthorhoe designata	Flame Carpet	RIS	Moth	2	1	WC	N	TRUE	11	200	4189	7421	464	5084	0.61	0.42	2.16	0.1418	-9.00E-04	0.0093	0.01	0.9236	4.35	0.53	66.95	0	6.68	0.85	61.03	0
Rivula sericealis	Straw Dot	RIS	Moth	2	1	WC	N	TRUE	11	195	5231	21923	472	6578	0.6	0.27	4.77	0.029	0.0699	0.0117	33.13	0	11.07	1.69	43.18	0	10.04	1.25	64.54	0
Gymnoscelis rufifasciata	Double-striped Pug	RIS	Moth	2	1	WC	N	TRUE	10	172	3555	7981	473	6687	1.66	0.59	7.71	0.0055	0.0253	0.0103	5.91	0.0151	9.12	1.93	22.24	2.00E-04	4.73	0.71	44.4	0
Diarsia rubi	Small Square-spot	RIS	Moth	2	1	WC	Y	TRUE	10	175	3955	11241	475	6589	0.19	0.26	0.51	0.4735	0.0136	0.0135	1.02	0.3126	-1.16	0.74	2.49	0.132	2.6	0.72	13.08	0.002
Idaea seriata	Small Dusty Wave	RIS	Moth	2	1	WC	N	FALSE	8	145	1884	2520	397	4316	0.88	0.22	15.23	1.00E-04	0.0068	0.0086	0.6	0.437	7.24	1.55	21.84	2.00E-04	8.02	0.71	128.05	0
Ecliptopera silaceata	Small Phoenix	RIS	Moth	2	1	WC	Y	TRUE	6	109	3193	9731	471	5792	0.43	0.37	1.39	0.2379	0.0121	0.0114	1.1	0.2937	2.97	0.66	20.48	3.00E-04	3.67	0.61	36.57	0
Cilix glaucata	Chinese Character	RIS	Moth	2	1	WC	N	FALSE	5	89	1061	1866	444	5554	-0.61	0.63	0.93	0.3343	-0.0155	0.0124	1.57	0.2108	-0.43	1.07	0.16	0.6897	3.95	0.72	30.28	0
Thera obeliscata	Grey Pine Carpet	RIS	Moth	2	1	WC	N	TRUE	5	78	1437	3247	473	5325	-2.38	1.16	4.1	0.0429	-0.0444	0.0177	6.12	0.0133	2.23	1.05	4.5	0.0481	3.02	0.57	28.57	0
Lampropteryx otregiata	Devon Carpet	RIS	Moth	2	1	HS	N	FALSE	3	56	1403	3218	119	539	0.46	0.6	0.59	0.4429	0.0766	0.0138	24.6	0	14.33	1	204.19	0	14.56	1.55	88	0
