# Supplementary material for: Climate-induced phenology shifts linked to range expansions in species with multiple reproductive cycles per year
Source: Nat Commun. 2019 Oct 24;10:4455. doi: 10.1038/s41467-019-12479-w (PMC6813360; doi:10.1038/s41467-019-12479-w)
Supplement: Supplementary file 5 — Supplementary Data 2 [file 41467_2019_12479_MOESM5_ESM.txt]

(Triodia_sylvina:0.040525348915233246,((Korscheltellus_lupulinus:0.016697350273360334,Pharmacis_fusconebulosa:0.016679058569655486):0.021581136616622427,((((((((Lysandra_bellargus:0.0019527740151645025,Lysandra_coridon:0.002637137706688695):0.021876539557466053,Polyommatus_icarus:0.04582073335054574):0.009554770564388141,Plebejus_argus:0.02511641136542263):0.0018980300654850447,Aricia_agestis:0.029259438348516756):0.018069483267929454,Cupido_minimus:0.04211492562327532):0.004340393256867518,Lycaena_phlaeas:0.053563854928032915):0.014257601561287706,(((((Argynnis_aglaja:0.029529266561943403,(Fabriciana_adippe:0.03819621144070883,Argynnis_paphia:0.039713951164786564):0.003937606043710819):0.018308883944985685,Boloria_euphrosyne:0.05050894710436474):0.014578143611623882,((((((Pyronia_tithonus:0.06617647133724798,Aphantopus_hyperantus:0.044163391598216736):0.012128115545748587,Maniola_jurtina:0.038269538328031365):0.00244065438562812,Melanargia_galathea:0.05680381254935956):0.006063623469842221,(Hipparchia_semele:0.052606683725425915,(Pararge_aegeria:0.05536429654398366,Lasiommata_megera:0.04685782517032959):0.004688898495881388):0.003317243479893258):0.009637627464858675,(Anthocharis_cardamines:0.06303799366056755,Coenonympha_pamphilus:0.06933530648759219):0.008402535308150452):0.005557413816708198,(((Pieris_napi:0.05042207641043781,Pieris_rapae:0.03443591046527914):0.013467999150592637,Pieris_brassicae:0.06070861823849529):0.01148133441559944,Limenitis_camilla:0.06931339842908171):0.002543441560650353):0.002824654721201917):0.0018577944749962553,((Erynnis_tages:0.047509300695011775,Pyrgus_malvae:0.04575154817816798):0.003535380385944538,(Ochlodes_sylvanus:0.042365942566632044,Thymelicus_sylvestris:0.036536437484505226):0.00871489645005092):0.01108824656779254):0.0013557353137333417,Gonepteryx_rhamni:0.05573866658018456):0.0021016702694627853):0.007599780790606404,((((((Cerapteryx_graminis:0.04200536708017918,Mythimna_impura:0.056993852715843084):0.0052066008167573246,((((((((((Diarsia_dahlii:0.021715515293110697,Diarsia_mendica:0.02424245784347912):0.005634831558620162,Diarsia_rubi:0.022055182375660655):0.000996,Diarsia_brunnea:0.025915091999049053):0.011346064085294202,(((Xestia_baja:0.028918533996884252,Xestia_xanthographa:0.025843653089248006):0.0057491022524409074,(Xestia_triangulum:0.015458708913696127,Xestia_c-nigrum:0.01600048669411406):0.00733811793999703):0.006586176006027546,Lycophotia_porphyrea:0.030418017401677856):0.0014399564702772503):0.003956434881101945,(Noctua_pronuba:0.03033954622649241,Noctua_comes:0.03366203276730042):0.006054488340235595):0.0022781491019541735,((Lacanobia_oleracea:0.03577023149783442,Ochropleura_plecta:0.029502324340428272):0.0038550709890777177,Agrotis_exclamationis:0.031552994514736595):0.003029326547583629):0.0028660964276699123,(Caradrina_morpheus:0.03326195061356004,Thalpophila_matura:0.03341135965059024):0.0041824311336129405):0.000886,Charanyca_ferruginea:0.0372968145203066):0.0016107251618476866,(((Orthosia_incerta:0.028420091711276227,Orthosia_gothica:0.024043137426348324):0.001864725892162078,Orthosia_cerasi:0.03744279839617422):0.0013848649776782677,(Orthosia_cruda:0.03245736657440411,Anorthoa_munda:0.01373399745527639):0.006178254784347328):0.013946031983510748):0.0025960226974969854,((Agrochola_lychnidis:0.030667347753953925,Agrochola_lunosa:0.03768817855499361):0.008390456829580051,((Mesoligia_furuncula:0.03063772460646083,Luperina_testacea:0.033337888550461936):0.004462162396237115,(((((Mesapamea_secalis:0.02197292379465794,Photedes_minima:0.02919267132495802):0.0017582510148033484,Oligia_fasciuncula:0.037997018720746616):0.000992,Chortodes_pygminus:0.036608036327050134):0.00286153490569125,Hydraecia_micacea:0.045395913282178506):0.0011620002137619108,Apamea_monoglypha:0.032970108511007595):0.001963570359290786):0.000667):0.0046331180928256745):0.0011411929683436519):0.004013161944144187,((Autographa_pulchrina:0.07430011649781096,(Colocasia_coryli:0.06323125670423568,Agrochola_macilenta:0.054498859504618455):0.003212773802791169):0.0016203107962709205,(Allophyes_oxyacanthae:0.05113476165560013,Herminia_grisealis:0.051249622203825895):0.004281418299980976):0.0018842271820850498):0.004026970076537878,((Spilarctia_luteum:0.04535411466262244,Spilosoma_lubricipedum:0.036440096900555864):0.020868105190217943,Rivula_sericealis:0.05567327293424066):0.0027455511102747743):0.003335370889397409,(Cilix_glaucata:0.05850032098277858,((Eilema_lurideolum:0.03659669216927579,Eilema_griseolum:0.04395121981645715):0.012352714737499007,Cybosia_mesomella:0.046482617764879844):0.021801996002841918):0.007429870368331511):0.003902106579573605,(Euproctis_similis:0.12039365875832385,(((((((Plagodis_pulveraria:0.030141024169390133,Plagodis_dolabraria:0.025867623723339037):0.023348353971537762,Alsophila_aescularia:0.05024392650986797):0.004322036265997619,((Lomaspilis_marginata:0.0540990631538739,Hemithea_aestivaria:0.041636759693404565):0.011450024517457743,(Cabera_exanthemata:0.029958196119482867,Cabera_pusaria:0.0307391947186511):0.018308235353449363):0.0012024630114764786):0.001390722170715601,(Ennomos_alniaria:0.06839163400278192,(Selenia_dentaria:0.07104920586768798,Colotois_pennaria:0.05327126844450494):0.0032945435751301627):0.004211700038112202):0.000862,((Alcis_jubata:0.0761775191383185,Alcis_repandata:0.057891277979273015):0.00940508416581775,Peribatodes_rhomboidaria:0.041338649169064344):0.01014296845977893):0.000784,((Opisthograptis_luteolata:0.04929187422547586,Campaea_margaritaria:0.06139048046859984):0.005948940041450124,(Odontopera_bidentata:0.052362989383013044,Crocallis_elinguaria:0.0779378240470919):0.0019635131149292294):0.0049985006131268):0.0038085139845063405,((((Idaea_fuscovenosa:0.037861972786632773,Idaea_aversata:0.04889370960236573):0.0022063223931146347,Idaea_seriata:0.04011416430042236):0.008513070623044607,(Idaea_dimidiata:0.03888215112441401,Idaea_trigeminata:0.061226154722462525):0.00958532596195237):0.006560374509209467,(Miltochrista_miniata:0.061051014868981304,((Lampropteryx_otregiata:0.01971744791347933,Lampropteryx_suffumata:0.03103114061082841):0.022167659409338816,((((Chloroclysta_miata:0.048615321883675656,((Dysstroma_truncata:0.000526,Dysstroma_citrata:0.0040625401552606705):0.04525735446452456,Thera_obeliscata:0.06926194739414132):0.0035583129054439985):0.002914087304786598,(((Epirrita_autumnata:0.044712063646500086,(Epirrita_dilutata:0.022424281351852683,Epirrita_christyi:0.0192596218405797):0.023103611085193307):0.021417569067521375,Mesotype_didymata:0.06837497436273948):0.0020844746284418396,(Perizoma_flavofasciatum:0.05280764261521265,Perizoma_alchemillatum:0.05344538302053417):0.00966433083450213):0.008510124831467045):0.003479366862686355,(Colostygia_pectinataria:0.055643431705578936,Colostygia_multistrigaria:0.0590866294900078):0.0076685675834557146):0.0021073473103139957,((((Gandaritis_pyraliata:0.045594397929730926,Eulithis_populata:0.05120642598447027):0.003215679134890348,Epirrhoe_alternata:0.04239442575180834):0.006517475052828255,(((Eupithecia_abbreviata:0.03896554152069097,Eupithecia_vulgata:0.043784837788068895):0.01173410640695598,(Gymnoscelis_rufifasciata:0.05928767728072836,Ecliptopera_silaceata:0.04562694393902773):0.0071958562292728755):0.0032304965837987344,((Xanthorhoe_ferrugata:0.03920570837508933,Xanthorhoe_spadicearia:0.025128912511869057):0.018359235999632788,((Xanthorhoe_designata:0.02322585379893055,Xanthorhoe_fluctuata:0.030249873892920942):0.006702388483155151,Xanthorhoe_montanata:0.0408135900041515):0.005281514095749139):0.006769081951453176):0.0015550854960239288):0.0014862882882954562,(Cosmorhoe_ocellata:0.055883379758063866,Earophila_badiata:0.08454290003998197):0.0034660482474658393):0.000854):0.003197847900039316):0.003677215210240916):0.000095):0.0012809164418263602):0.002921125362672288):0.003240399890087245):0.003732454860754157):0.049446665069079715):0.0);
